# Supplementary material for: Biological and Chemical Adaptation to Endogenous Hydrogen Peroxide Production in Streptococcus pneumoniae D39
Source: mSphere. 2017 Jan 4;2(1):e00291-16. doi: 10.1128/mSphere.00291-16 (PMC5214746; doi:10.1128/mSphere.00291-16)
Supplement: TABLE S1 [file sph006162217sd9.xls]

## Sheet: Table S1A
Table S1A: Strains of Streptococcus pneumoniae used in this study
	Strain	Genotype (description)	Antibiotic	Source or
			Markera	reference
	EL59	R6, Unencapsulated derivative of D39	None	1
	IU1690	D39 (NCTC)	None	2
	IU1781	D39 (IU1690) rpsL1	StrR	3
	IU1945	D39 ∆cps	None	4
	IU2173	D39 rpsL1 ∆spxB	StrR	5
	IU2181	D39 ∆spxB::Pc-erm	ErmR	5
	IU2633	D39 lctO::Mariner (IU1690 X lctO::Mariner from IU2674)	SpecR	This study
	IU2674	R6 lctO::Mariner, opaque mutant obtained from in vitro Mariner mutagenesis insertion of transposon in lctO	SpecR	This study
	IU2793	D39 rpsL1 ∆(spd1025-spd1028) (PDHC)::Pc-[kan-rpsL+] (IU1781 X fusion ∆PDHC::Pc-[kan-rpsL+]	KanR	This study
	IU2814	D39 rpsL1 ∆spxB ∆pflB(spd0420)::Pc-erm (IU2173 X fusion ∆pflB::Pc-erm)	StrR ErmR	This study
	IU2822	D39 ∆pflB::Pc-erm (IU1690 X ∆pflB::Pc-erm from IU2814)	ErmR	This study
	IU2916	D39 rpsL1 ∆(spd1025-spd1028) (PDHC)::Pc-[kan-rpsL+] ∆pflB::Pc-erm (IU2793 X ∆ pflB::Pc-erm from IU2822)	KanR ErmR	This study
	IU2948	D39 rpsL1 ∆pflB::Pc-erm ∆PDHC (spd1025-spd1028) (IU2916 X fusion ∆PDHC)	StrR	This study
	IU2950	D39 rpsL1 ∆PDHC (spd1025-spd1028) (IU2793 X fusion ∆PDHC)	StrR	This study
	IU2952	D39 lctO::Mariner//CEP::Pmal-lctO (IU2633 X fusion CEP::Pmal-lctO	KanR SpecR	This study
	IU3284	D39 ∆spxB::Pc-erm lctO::Mariner (IU2181 X lctO::Mariner from IU2674)	ErmR SpecR	This study
	IU3602	D39 ∆spd0091::erm (IU1690 X fusion ∆spd0091::erm)	ErmR	This study
	IU3603	D39 rpsL1 ∆spxB ∆spd0091::erm (IU2173 X fusion ∆spd0091::erm)	ErmR	This study
	IU3606	D39 ∆sodA<>erm (IU1690 X fusion ∆sodA<>erm)	ErmR	This study
	IU3607	D39 rpsL1 ∆spxB ∆sodA<>erm (IU2173 X fusion ∆sodA<>erm)	StrR ErmR	This study
	IU3610	D39 ∆tpxD::erm (IU1690 X fusion ∆tpxD::erm)	ErmR	This study
	IU3611	D39 rpsL1 ∆spxB ∆tpxD::erm (IU2173 X fusion ∆tpxD::erm)	StrR ErmR	This study
	IU3614	D39 rpsL1 ∆spxB ∆gpx(spd0286)::erm (IU2173 X fusion ∆gpx::erm)	StrR ErmR	This study
	IU3617	D39 rpsL1 ∆spxB ∆sufU::erm (IU2173 X fusion ∆nifU::erm)	StrR ErmR	This study
	IU4024	D39 rpsL1 ∆mntE	StrR	6
	IU5005	D39 rpsL1 ∆psaR::Pc-[kan-rpsL+] (IU1781 X fusion ∆psaR::Pc-[kan-rpsL+])	KanR	This study
	IU6745	D39 rpsL1 ∆psaR (IU5005 X fusion ∆psaR)	StrR	This study
	IU7898	D39 rpsL1 ∆mntE2::[KanR rpsL+}	KanR	7
	IU12065	D39 ∆sufU::erm (IU1690 X ∆sufU::erm from IU3617)	ErmR	This study
	IU12088	D39 ∆sufCD:: Pc-erm (IU1690 X fusion ∆sufCD::erm)	ErmR	This study
	IU12090	D39 ∆sufCDSUB:: Pc-erm (IU1690 X fusion ∆sufCDSUB::Pc-erm )	ErmR	This study
	E193	D39 Δcps Δpbp1b::Pc-erm	ErmR	8
	K180	D39 Δcps ∆pbp1b::Pc-[kan-rpsL+]	KanR	9
	a KanR, StrR, ErmR, SpecR indicate resistance to kanamycin (250 µg/ml), streptomycin (200 µg/ml), erythromycin (0.3 µg/ml) and spectinomycin (100 µg/ml) respectively.
	References:
	(1) Hoskins J, Alborn WE, Jr., Arnold J, Blaszczak LC, Burgett S, DeHoff BS, Estrem ST, Fritz L, Fu DJ, Fuller W, Geringer C, Gilmour R, Glass JS, Khoja H, Kraft AR, Lagace RE, LeBlanc DJ, Lee LN, Lefkowitz EJ, Lu J, Matsushima P, McAhren SM, McHenney M, McLeaster K, Mundy CW, Nicas TI, Norris FH, O'Gara M, Peery RB, Robertson GT, Rockey P, Sun PM, Winkler ME, Yang Y, Young-Bellido M, Zhao G, Zoo…
	(2) Lanie JA, Ng WL, Kazmierczak KM, Andrzejewski TM, Davidsen TM, Wayne KJ, Tettelin H, Glass JI, Winkler ME. 2007. Genome sequence of Avery's virulent serotype 2 strain D39 of Streptococcus pneumoniae and comparison with that of unencapsulated laboratory strain R6. J Bacteriol 189:38-51.
	(3) Ramos-Montanez S, Tsui HC, Wayne KJ, Morris JL, Peters LE, Zhang F, Kazmierczak KM, Sham LT, Winkler ME. 2008. Polymorphism and regulation of the spxB (pyruvate oxidase) virulence factor gene by a CBS-HotDog domain protein (SpxR) in serotype 2 Streptococcus pneumoniae. Mol Microbiol 67:729-746.
	(4) Sung CK, Li H, Claverys JP, Morrison DA. 2001. An rpsL cassette, Janus, for gene replacement through negative selection in Streptococcus pneumoniae. Appl Environ Microbiol 67:5190-5196.
	(5) Guiral S, Henard V, Laaberki MH, Granadel C, Prudhomme M, Martin B, Claverys JP. 2006. Construction and evaluation of a chromosomal expression platform (CEP) for ectopic, maltose-driven gene expression in Streptococcus pneumoniae. Microbiology 152:343-349.
	(6) Jacobsen FE, Kazmierczak KM, Lisher JP, Winkler ME, Giedroc DP. 2011. Interplay between manganese and zinc homeostasis in the human pathogen Streptococcus pneumoniae. Metallomics 3:38-41.
	(7) Land AD, Winkler ME. 2011. The requirement for pneumococcal MreC and MreD is relieved by inactivation of the gene encoding PBP1a. J Bacteriol 193:4166-4179.
	(8) Tsui HC, Boersma MJ, Vella SA, Kocaoglu O, Kuru E, Peceny JK, Carlson EE, VanNieuwenhze MS, Brun YV, Shaw SL, Winkler ME. 2014. Pbp2x localizes separately from Pbp2b and other peptidoglycan synthesis proteins during later stages of cell division of Streptococcus pneumoniae D39. Mol Microbiol 94:21-40.
	(9) Tsui HC, Keen SK, Sham LT, Wayne KJ, Winkler ME. 2011. Dynamic distribution of the SecA and SecY translocase subunits and septal localization of the HtrA surface chaperone/protease during Streptococcus pneumoniae D39 cell division. MBio 2: e00202-11.

## Sheet: Table S1B
Table S1B: Oligonucleotide primers used in this study (order follows Table S1A)
	Primer	Sequence	Templatea	Amplicon product
	For construction of ∆(spd1025-spd1028) (PDHC)::Pc-[kan-rpsL+] (IU2793)
	SR200	ctgcaatgacaggtcaatacaacactatgg	D39	5’ fragment upstream of spd1028
	SR196	aaatcaaacggatcccttcttgcctttctaactttc
	SR197	tagaaaggcaagaagggatccgtttgatttttaatgg	IU2163b	Pc-[kan-rpsL+]
	SR198	ctatcttcgttttaggttatgcttttggacgtttag
	SR199	gtccaaaagcataacctaaaacgaagatagattagac	D39	3’ fragment downstream of spd1025
	SR201	ggtggcaaacgtgactcagtcaatgtcgctg
	For construction of ∆pflB(spd0420)::Pc-erm (IU2814)
	SE13	cgcccatttgatgaagacgttctactg	D39	5’ fragment and 5’ 60 bp of pflB
	SE18	aaattttgggcccgggaagccttcccaagctttgt
	SE17	gcttgggaaggcttcccgggcccaaaatttgtttg	IU2181c	Pc-erm
	SE16	tggaagacacgttgtgtcaaagtcggcagcgactc
	SE15	ctatgagtcgctgccgactttgacacaacgtgtct	D39	60 bp of 3’ pflB and downstream region
	SE14	gaaaccggtcttccaagccctaaataag
	For construction of ∆PDHC (IU2948, IU2950)
	SR200	ctgcaatgacaggtcaatacaacactatgg	D39	5’ fragment upstream of spd1028
	SR209	atctatcttcgttttacttcttgcctttctaactttcttc
	SR208	tagaaaggcaagaagtaaaacgaagatagattagactg	D39	3’ fragment downstream of spd1025
	SR201	ggtggcaaacgtgactcagtcaatgtcgctg
	For construction of CEP::Pmal-lctO (IU2952)
	VR49	acaagctgcggaattgattcgtcg	IU2492d	3’ amiF’-Pmal
	SR205	cttgttttgtatgacatggtagcacctcgtgtgttaaaataatgg
	SR204	acacgaggtgctaccatgtcatacaaaacaagcaat	D39	lctO
	SR207	cagcatgcgcgccatcaatttattcttccaatacac
	SR208	tggaagaataaattgatggcgcgcatgctggggatccg	IU2492d	Pc-kan-3’ treR’
	VR54	aaacgagacttacgctgtcggaga
	For construction of ∆spd0091::erm amplicon (IU3602, IU3603)
	TT944	ccttcaacaagatacttggttcgttcgtgaag	D39	5’ upstream fragment with 60 bp of 5’ spd0091
	SR231	tatatttttgttcatctctgcattttcaattggag
	SR230	caattgaaaatgcagagatgaacaaaaatataaaatattctc	IU2181c	erm
	SR232	cacggcactcgtgtgctatttcctcccgttaaataatag
	SR233	aacgggaggaaatagcacacgagtgccgtgttcac	D39	119 bp of 3’ spd0091 and 3’ downstream fragment
	TT945	gtcttctggtttagagccatctcctgtgatttg
	For construction of ∆sodA<>erm (IU3606, IU3607)
	24F-25	gtgttgaaacagattgggtatgattctgc	D39	5’ upstream of sodA
	SR247	tattttatatttttgttcatctgtaatacctctttttctttctatatg
	SR246	gaaaaagaggtattacagatgaacaaaaatataaaatattctc	IU2181c	erm
	SR248	cctccaactatcattactatttcctcccgttaaataatag
	SR249	taacgggaggaaatagtaatgatagttggagggaagaattgttc	D39	3’ downstream of sodA
	24R-28	gacagataaaccatagtgttgacgcat
	For construction of ∆tpxD::erm (IU3610, IU3611)
	51F-40	cttggctaaagccatgggaatgcc	D39	5’ upstream fragment with 60 bp of 5’ tpxD
	SR227	tatatttttgttcataaagctcacaggatttccgagaaaag
	SR226	gaaatcctgtgagctttatgaacaaaaatataaaatattctc	IU2181c	erm
	SR228	attgatattatccacctatttcctcccgttaaataatag
	SR229	aacgggaggaaataggtggataatatcaattctgag	D39	60 bp of 3’ tpxD and 3’ downstream fragment
	51R-44	tgagctggttggcgagtgtgttac
	For construction of ∆gpx(spd0286)::erm (IU3614)
	10R-35	gtggcagtcagatttgcagacgtttt	D39	5’ upstream fragment with 30 bp of 5’ gpx
	SR241	tttatatttttgttcatcaaaacggaaaaatcataaagtg
	SR240	gatttttccgttttgatgaacaaaaatataaaatattc	IU2181c	erm
	SR238	cgcctcttcaatttgctatttcctcccgttaaataatag
	SR239	cgggaggaaatagcaaattgaagaggcgatacaaactctac	D39	30 bp of 3’ gpx and 3’ downstream fragment
	10F-032	accatgaatgtaaagacacatgaggaag
	For construction of ∆nifU::erm amplicon (IU3617)
	SR259	ccttagcggaacgagcgacagc	D39	5’ upstream fragment with 18 bp of 5’ nifU
	SR255	tatatttttgttcattagtttagaaagtgccattga
	SR256	ggcactttctaaactaatgaacaaaaatataaaatattc	IU2181c	erm
	SR258	cttaagggcattccactatttcctcccgttaaataata
	SR257	acgggaggaaatagtggaatgcccttaagaaaacaa	D39	42 bp of 3’ nifU and 3’ downstream fragment
	SR260	cccgtgtcttggtgttgccctgc
	For the construction of ∆psaR::Pc-[kan-rpsL+] (IU5005)
	1	cacatcgtaatctacccgtcggaagtccatatctaccaggcccttgtc	D39	5’ fragment upstream of psaR and 33 bp 5’ psaR
	2	cattatccattaaaaatcaaacggatccacattttagatagtcttctttg
	3	caaagaagactatctaaaatgtggatccgtttgatttttaatggataatg	IU2163b	Pc-[kan-rpsL+]
	4	gttttgcaatgtccatattcacttggggcccctttccttatgcttttgg
	5	caaagaagactatctaaaatgtggatccgtttgatttttaatggataatg	D39	51 bp 3’ psaR and downstream of psaR
	6	cattcaaagcattggcaatgagggacagtgcaaaggcaatagttgttacg
	For the construction of ∆psaR (IU6745)
	1	cacatcgtaatctacccgtcggaagtccatatctaccaggcccttgtc	D39	5’ fragment upstream of psaR and 33 bp 5’ psaR
	7	gttttgcaatgtccatattcacttgacattttagatagtcttctttgtttg
	8	caaacaaagaagactatctaaaatgtcaagtgaatatggacattgcaaaac	D39	51 bp 3’ psaR and downstream of psaR
	6	cattcaaagcattggcaatgagggacagtgcaaaggcaatagttgttacg
	For the construction of ∆sufCD::Pc-erm (IU12088)
	TT956	gctacgctgagacaggaagttgcccgtctc	D39	5’ fragment upstream of sufC and 96 bp 5’ sufC
	TT958	cattatccattaaaaatcaaacggatcctaggcaatttctcctgttttcagggt
	kanrpsL forward	TAGGATCCGTTTGATTTTTAATGGATAATG	Pc-erme	Pc-erm
	kanrpsL reverse	GGGCCCCTTTCCTTATGCTTTTG
	TT959	caaaagcataaggaaaggggcccgtcaaggaagttcgtgatgaaatgattg	D39	57 bp 3’ sufD and downstream of sufD
	TT957	ctgttcatgagcttcaatggcatccatacc
	For the construction of ∆sufCDSUB::Pc-erm (IU12090)
	TT956	gctacgctgagacaggaagttgcccgtctc	D39	5’ fragment upstream of sufC and 96 bp 5’ sufC
	TT958	cattatccattaaaaatcaaacggatcctaggcaatttctcctgttttcagggt
	kanrpsL forward	TAGGATCCGTTTGATTTTTAATGGATAATG	Pc-erme	Pc-erm
	kanrpsL reverse	GGGCCCCTTTCCTTATGCTTTTG
	TT961	caaaagcataaggaaaggggcccgaatacgcagttgagctgaaccgc	D39	57 bp 3’ sufB and downstream of sufB
	TT960	atgtcgctatcgttgctcgcaacctcatca
	aGenomic DNA of the indicated S. pneumoniae strains was used as templates for PCR reactions.
	bGenotype of IU2163 is D39 Δcps ∆spxB::Pc-[kan-rpsL+] (1).
					b
	cStrain genotypes are listed in Supplemental Table S1A.
	dGenotype of IU2492 is D39 CEP::Pmal-ccnA (2)
	ePc-erm cassette is described in (3)
	Additional sequencing primers for lctO
	Primer	Sequence
	RK10	ctgaagaccaacgctttactgaccg
	22F-46	aaaaagtagttcaaatgcctggcag
	22R-044	ggggaatccaagtcaatttctagtact
	22R-045	gagtttgtggttaaaggcgcggat
	22F-047	aggttataaagcgattgtcttgacggc
	22F-048	actttaagctccgtcacaatccatac
	22R-046	cttgacatacacaggaagaccagagtat
	22R-047	ccagtatagcaaaaaatgaaagccct
	RK17	ctctgcaaagaaaggacctctgtgga
	References:
	(1) Ramos-Montanez S, Tsui HC, Wayne KJ, Morris JL, Peters LE, Zhang F, Kazmierczak KM, Sham LT, Winkler ME. 2008. Polymorphism and regulation of the spxB (pyruvate oxidase) virulence factor gene by a CBS-HotDog domain protein (SpxR) in serotype 2 Streptococcus pneumoniae. Mol Microbiol 67:729-746.
	(2) Tsui HC, Mukherjee D, Ray VA, Sham LT, Feig AL, Winkler ME. 2010. Identification and characterization of noncoding small RNAs in Streptococcus pneumoniae serotype 2 strain D39. J Bacteriol 192:264-279.
	(3) Tsui HC, Keen SK, Sham LT, Wayne KJ, Winkler ME. 2011. Dynamic distribution of the SecA and SecY translocase subunits and septal localization of the HtrA surface chaperone/protease during Streptococcus pneumoniae D39 cell division. MBio 2: e00202-11.

## Sheet: Table S1C
Table S1C: H2O2 sensitivity of various S. pneumoniae D39 strains
	Straina	Percentage survivalb
		5 min	10 min	15 min
	D39 (WT)	104% ± 10%	60% ± 3%	41% ± 3%
	∆spxB	2.5% ± 0.3%	0.2% ± 0.6%	0.02% ± 0.01%
	∆lctO	2.8% ± 0.1%	0.5% ± 0.1%	0.03% ± 0.02%
	∆spxB ∆lctO	2.8% ± 1.5%	0.08% ± 0.02%	0.003 ± 0.002%
	aStrains used were IU1690 (D39 parent), IU2181 (∆spxB) IU2633 (∆lctO), IU3284 (∆spxB ∆lctO) IU3610 (∆tpxD), IU3602 (∆spd0091) and IU3606 (∆sodA). Complete genotypes and construction are described in Tables S1A and S1B.
	bHydrogen peroxide sensitivity assays were performed with bacterial cells grown exponentially in BHI to OD620 ≈ 0.25 as described in (4). Percentage of cell survival after 5, 10 and 15 minutes of exposure to 20 mM H2O2 was calculated by dividing the number of CFUs obtained after treatment by the total number of CFUs obtained in a parallel untreated culture. Values (mean ± SEM) were obtained from …

## Sheet: Table S1D
Table S1D: Changes in relative transcript amounts in Streptococcus pneumoniae D39 grown exponentially in BHI broth with limited aeration (aerobic growth) compared with growth under anaerobic conditions (+ or – indicate up- or down-regulated in aerobic conditions)
	Gene tag	Gene; gene-encoded protein description	Fold changes		Gene tag	Gene; gene-encoded protein description	Fold changes
	Increased relative expression				Decreased relative expression
	spd0063b	strh; beta-N-acetyl-hexosaminidase precursor	3.8		spd0187	nrdD; anaerobic ribonucleotide reductase	-4.1
	spd0091	Conserved hypothetical, rhodanese-like	16.6		spd0189c	Hypothetical protein	-5.1
	spd0184	Hypothetical protein	2.7		spd0190c	nrdG; anaerobic ribonucleotide reductase	-3.9
	spd0249	Conserved hypothetical protein	3.2		spd0191c	Hypothetical protein	-3.9
	spd0420	pflB; pyruvate formate-lyase	2.5		spd1041	nrdH; glutaredoxin-like protein	-2
	spd0619	lctO-truncation; lactate oxidase, truncation	2.3		spd1256	Peptidase, U32 family	-3.6
	spd0621	lctO; lactate oxidase	2.1		spd1258	Peptidase, U32 family	-3.5
	spd0623c	thiM; hydroxyethylthiazole kinase	2.8		spd1300c	apbE; Thiamine biosynthesis lipoprotein	-2.9
	spd0624c	thiE; thiamin-phosphate pyrophosphorylase	2.4		spd1301c	NAPDH-dependent FMN reductase	-3
	spd0632	thiD; phosphomethylpyrimidine kinase	3.3		spd1463	psaA; ABC Mn(II) transporter substrate-binding protein	-2
	spd0636b	spxB; pyruvate oxidase	4.2		spd1770	Hypothetical protein	-2.2
	spd0667b	sodA; Mn(II) superoxide dismutase	6.5		spd1830c	bgl2; Beta-glucosidase	-2.3
	spd0762c	sufC; Fe-S assembly ATPase	6.7		spd1831c	ptcC; Phosphotransferase system	-2
	spd0763c	sufD; Fe-S assembly factor	7.3		spd2012	glpO; alpha-glycerol phosphate oxidase	-2
	spd0764c	sufS; cysteine desulfurase	7.3
	spd0765c	sufU; Fe-S assembly factor	6.6
	spd0766c	sufB, Fe-S assembly factor	4
	spd1027c	Pyruvate dehydrogenase E1 component beta subunit	2.3
	spd1028c	Pyruvate dehydrogenase E1 component alpha subunit	2.6
	spd1086	mutY; similar to A/G-specific adenine glycosylase	2.4
	spd1287	trxB; thioredoxin reductase	2.1
	spd1291c	Conserved hypothetical protein	2.6
	spd1292c	ogt; O6-methylguanine-DNA methyltransferase	2.5
	spd1293c	Acetyl transferase, GNAT family protein	2.4
	spd1294c	Hypothetical protein	3
	spd1327	bta; bacterocin transport accessory protein	2.1
	spd1360	Hypothetical protein	2.3
	spd1414	oxlT; major facilitator:Oxalate:Formate Antiporter	2.3
	spd1464	tpxD; thioredoxin-linked thiol peroxidase	6.8
	spd1569	aqpZ; aquaporin Z - water channel protein	3.5
	spd1588c	Hypothetical protein	2.1
	spd1589c	Conserved hypothetical protein	2
	spd1590c	Conserved hypothetical protein	2.1
	spd1591c	Hypothetical protein	2.3
	spd1626	exoA; Exodeoxyribonuclease	2.6
	spd1649b,d	piuB; Fe ABC transporter, permease	3.2
	spd1651b	piuD; Fe ABC transporter, ATPase	3.8
	spd1874	LysM domain containing protein	2.3
	spd2015c	hsp33; chaperonin (heat shock protein 33)	2.3
	spd2016c	Conserved hypothetical protein	2.5
	aGrowth conditions describing aerobic and anaerobic conditions and microarray analysis are described in Materials and Methods. Three independent hybridizations for microarray analysis using two independent sets of RNA preparations from Streptococcus pneumoniae strain IU1690 (D39) and one RNA set from strain IU1781 (D39 rpsL1) were performed. RNA was prepared from exponential cultures grown to OD6…
	bGenes of the spxR regulon (1)
	cGenes in an operon co-regulated with adjacent gene
	dGenes of the ritR regulon (2)
	References:
	(1) Ramos-Montanez S, Tsui HC, Wayne KJ, Morris JL, Peters LE, Zhang F, Kazmierczak KM, Sham LT, Winkler ME. 2008. Polymorphism and regulation of the spxB (pyruvate oxidase) virulence factor gene by a CBS-HotDog domain protein (SpxR) in serotype 2 Streptococcus pneumoniae. Mol Microbiol 67:729-746.
	(2) Ulijasz AT, Andes DR, Glasner JD, Weisblum B. 2004. Regulation of iron transport in Streptococcus pneumoniae by RitR, an orphan response regulator. J Bacteriol 186:8123-8136.
