# Supplementary material for: Biological and Chemical Adaptation to Endogenous Hydrogen Peroxide Production in Streptococcus pneumoniae D39
Source: mSphere. 2017 Jan 4;2(1):e00291-16. doi: 10.1128/mSphere.00291-16 (PMC5214746; doi:10.1128/mSphere.00291-16)
Supplement: TABLE S2 [file sph006162217sd10.xls]

## Sheet: Table S2A
Table S2A: Listing of all tryptic peptides recovered from silver-stained SDS-PAGE gel slices derived from Daz-2 and control-eluted NeutrAvidin fractions compared to a total unfractionated cell lysate.
Gene	SPD	MW	Contains	Daz-2	Control	Lysate	adj Daz-2	enrichment	log 2 eR
Name	number	(Da)	cysteine?	peptides	peptides	peptides	peptides	ratio (eR)
prs2	980	35125.7	Yes	7			7	high	4
nrdD	187	83805.4	Yes	5			5	high	4
ribB	167	45116.3	Yes	5			5	high	4
SPD_1190	1190	46509.4	Yes	5			5	high	4
mutS2	371	87590.2	Yes	4			4	high	4
pyrC	1030	45325.1	Yes	4			4	high	4
SPD_0266	266	30734.4	Yes	3			3	high	4
SPD_1487	1487	32670.4	Yes	3			3	high	4
dapB	1387	27836.9	Yes	2			2	high	4
malR	1938	37043.9	Yes	2			2	high	4
nspC	813	41984	Yes	2			2	high	4
pepA	1647	38019.6	Yes	2			2	high	4
SPD_1528	1528	33777.4	Yes	2			2	high	4
SPD_0038	38	99164.5	yes	11		2	11	10.7002	3.4195
msrAB1	1193	35703.2	Yes	9		3	9	5.83646	2.546
uvrA	176	104186	yes	6		2	6	5.83646	2.546
pyrG	442	59257.2	Yes	7		3	7	4.53947	2.1827
ppc	953	103210	Yes	21		10	21	4.08552	2.0321
pulA	1002	86517.9	Yes	12		6	12	3.89098	1.9598
accC	388	49609.1	Yes	8		4	8	3.89098	1.9598
SPD_0177	177	39370.2	Yes	6		3	6	3.89098	1.9598
SPD_1409	1409	41834.4	Yes	6		3	6	3.89098	1.9598
mnmE	902	50534.2	Yes	4		2	4	3.89098	1.9598
pck	1125	33402.9	Yes	4		2	4	3.89098	1.9598
thrB	1194	31548.6	Yes	2		1	2	3.89098	1.9598
spxB	636	65254.5	Yes	95	18	41	77	3.65372	1.8679
mnmG	129	71044.9	Yes	9		5	9	3.50188	1.8074
SPD_1834	1834	97287	Yes	55		31	55	3.45167	1.7866
asnS	1371	51095.3	Yes	14		8	14	3.4046	1.7655
cps2G	322	39022.2	Yes	8	1	4	7	3.4046	1.7655
fabF	385	43931.9	Yes	15		9	15	3.24248	1.696
parC	748	93448.2	Yes	5		3	5	3.24248	1.696
cps2K	326	46614.3	Yes	31		19	31	3.17422	1.6645
thrS	1444	74765.1	Yes	16		10	16	3.11278	1.6369
glgD	1007	42581.6	Yes	3		2	3	2.91823	1.546
glyQ	1305	34948.6	Yes	3		2	3	2.91823	1.546
SPD_2022	2022	90180.7	Yes	3		2	3	2.91823	1.546
pyk	790	54754.9	Yes	63		43	63	2.85037	1.511
pepO	1460	71915.5	Yes	25		18	25	2.70207	1.433
glyA	910	45256.7	Yes	19		14	19	2.6403	1.4005
fabD	383	33107.2	Yes	8		6	8	2.59398	1.373
leuS	238	94367.3	Yes	8		6	8	2.59398	1.373
pcp	753	23420.3	Yes	4		3	4	2.59398	1.373
sufD	763	46296.6	Yes	14		11	14	2.47608	1.3103
lysS	620	56681.8	Yes	10		8	10	2.43186	1.281
ackA	1853	43342.7	Yes	12		10	12	2.33459	1.2203
murA-2	1764	45895.3	Yes	8		7	8	2.22341	1.1506
sufB	766	52676.9	Yes	21		19	21	2.15028	1.1043
SPD_0091	91	37906	Yes	12	1	10	11	2.14004	1.0976
pgm	1326	62671.2	Yes	24	1	21	23	2.13077	1.0909
proS	246	68651.5	Yes	23	1	21	22	2.03813	1.0286
amiA	1671	72435.9	Yes	9	1	8	8	1.94549	0.96347
ligA	1001	72246.4	Yes	5		5	5	1.94549	0.96347
gdhA	1158	48796.5	Yes	5		5	5	1.94549	0.96347
divIVA	1474	30185.1	Yes	4		4	4	1.94549	0.96347
hprK	1244	34739.4	Yes	4		4	4	1.94549	0.96347
SPD_0341	341	43260.4	Yes	2		2	2	1.94549	0.96347
lctO	621	41489.2	Yes	17		18	17	1.8374	0.87971
guaA	1274	57472.9	Yes	16		17	16	1.83105	0.87184
asnA	1768	37607.9	Yes	13		14	13	1.80652	0.85599
SPD_0310	310	55065.3	Yes	12		13	12	1.79583	0.848
SPD_0403	403	60199.4	Yes	9		10	9	1.75094	0.80735
rpoC	1758	136946	Yes	35		40	35	1.7023	0.76553
cps2T	320	45166.5	Yes	14		16	14	1.7023	0.76553
gki	580	33423.4	Yes	7		8	7	1.7023	0.76553
malP	1932	85154.7	Yes	11		13	11	1.64618	0.72247
SPD_1227	1227	25028.6	Yes	5		6	5	1.62124	0.69599
SPD_1619	1619	45634.5	Yes	5		6	5	1.62124	0.69599
fusA	253	76831.7	Yes	49		59	49	1.61574	0.69599
gap	1823	35856	Yes	43	14	35	29	1.61198	0.68706
SPD_0377	377	50208.8	Yes	8		10	8	1.55639	0.64155
cps2F	321	35149.4	Yes	4		5	4	1.55639	0.64155
map	970	31650.4	Yes	4		5	4	1.55639	0.64155
pepQ	1418	40259.3	Yes	4		5	4	1.55639	0.64155
purA	24	47570.3	Yes	14		18	14	1.51316	0.59455
alaS	1216	96525.8	Yes	10		13	10	1.49653	0.58496
ldh	1078	35355.4	Yes	16	4	16	12	1.45912	0.54597
tgt	1868	43121.5	Yes	6		8	6	1.45912	0.54597
lys1	812	46919.8	Yes	3		4	3	1.45912	0.54597
pstB	1913	27954.1	Yes	3		4	3	1.45912	0.54597
rpoB	1759	134319	Yes	24		33	24	1.4149	0.4957
SPD_0378	378	28735.4	Yes	5		7	5	1.38963	0.47508
guaB	2055	52445.2	Yes	7		10	7	1.36184	0.44361
glmS	248	65478.9	Yes	16		23	16	1.35338	0.43296
SPD_1791	1791	45742	Yes	9		13	9	1.34688	0.43296
gnd	343	52579.8	Yes	12		18	12	1.29699	0.37851
deoB	724	44155.2	Yes	6		9	6	1.29699	0.37851
pheS	504	39132	Yes	2		3	2	1.29699	0.37851
cysS	515	51081.8	Yes	2		3	2	1.29699	0.37851
def	1285	22692.3	Yes	2		3	2	1.29699	0.37851
fabH	380	34903.8	Yes	2		3	2	1.29699	0.37851
gyrB	709	72238.1	Yes	2		3	2	1.29699	0.37851
glyS	1304	75411	Yes	7		11	7	1.23804	0.31034
SPD_1865	1865	38092.1	Yes	7	2	8	5	1.21593	0.28688
gapN	1004	51077.1	Yes	5		8	5	1.21593	0.28688
pflB	420	87822.7	Yes	9		15	9	1.16729	0.22651
SPD_1415	1415	47175.2	Yes	6		10	6	1.16729	0.22651
clpX	1399	45798.7	Yes	3		5	3	1.16729	0.22651
pepT	894	44771.7	Yes	3		5	3	1.16729	0.22651
eno	1012	47103.3	Yes	22		37	22	1.15678	0.21412
carB	1131	116060	Yes	7		12	7	1.13487	0.17632
SPD_2057	2057	60871.3	Yes	8		14	8	1.11171	0.15056
pheT	506	87040.7	Yes	5		9	5	1.08083	0.11103
cps2N (rfbB)	330	39043.9	Yes	9	2	13	7	1.05	0.07
cps2L	328	32240.2	Yes	8		15	8	1.03759	0.056583
fba	526	31402	Yes	9		18	9	0.972744	-0.043943
metG	689	75651.8	Yes	7		14	7	0.972744	-0.043943
nrdE	1042	81593	Yes	7		14	7	0.972744	-0.043943
malX	1934	45367.5	Yes	5		10	5	0.972744	-0.043943
secA	1512	95041.6	Yes	3		6	3	0.972744	-0.043943
SPD_0726	726	28904.5	Yes	2		4	2	0.972744	-0.043943
SPD_0593	593	68184.1	Yes	8		17	8	0.915524	-0.12029
pfkA	789	35213.5	Yes	13	3	22	10	0.884313	-0.18442
atpA	1337	54671.8	Yes	4		9	4	0.864661	-0.21759
nox	1298	50255.7	Yes	7		16	7	0.851151	-0.23447
SPD_0265	265	35750.3	Yes	3		7	3	0.83378	-0.26882
SPD_0772	772	32651.4	Yes	4		10	4	0.778195	-0.35845
glmU	874	49428.1	Yes	2		5	2	0.778195	-0.35845
hslO	2015	31663	Yes	2		5	2	0.778195	-0.35845
SPD_1308	1308	31402.7	Yes	2		5	2	0.778195	-0.35845
SPD_1511	1511	38780.2	Yes	2		5	2	0.778195	-0.35845
prsA	33	34439.8	Yes	5		13	5	0.748264	-0.41504
ileS	1472	105476	Yes	6		16	6	0.729558	-0.45403
rpoA	218	34207.1	Yes	3		8	3	0.729558	-0.45403
ptsI	1039	63296.8	Yes	8	2	19	6	0.614364	-0.71312
galE-1	1432	37425.6	Yes	6	3	10	3	0.583646	-0.78588
araT	41	43230	Yes	3		10	3	0.583646	-0.78588
pnp	512	81018	Yes	3		10	3	0.583646	-0.78588
treC	1663	62846.3	Yes	3		10	3	0.583646	-0.78588
dexB	311	62187.6	Yes	2		7	2	0.555854	-0.8365
guaC	1107	35883.3	Yes	2		7	2	0.555854	-0.8365
ilvD	1956	59859.8	Yes	2		7	2	0.555854	-0.8365
SPD_0739	739	36785.2	Yes	3		11	3	0.530588	-0.91594
glnA	448	50322.7	Yes	4		15	4	0.518797	-0.94342
pncB	1251	55128.1	Yes	2		9	2	0.432331	-1.2176
SPD_2016	2016	34862.4	Yes	2		9	2	0.432331	-1.2176
tkt	1839	71112.3	Yes	5		24	5	0.40531	-1.2863
tpiA	1404	26550.3	Yes	2		11	2	0.353725	-1.5146
murA-1	967	45025.2	Yes	2		12	2	0.324248	-1.6439
pepN	700	95351.2	Yes	6		38	6	0.307182	-1.6897
rplB	196	29919.8	Yes	2		14	2	0.277927	-1.8365
pepC	261	50256.1	Yes	2		18	2	0.216165	-2.1844
cshB		50805	No	3			3	high	4
murD		48579.9	No	3			3	high	4
accB	386	17033.6	No	6	4		2	high	4
tuf	1318	43971.1	No	74	7	29	67	4.49475	2.1667
acpP	381	8268.2	No	2		1	2	3.89098	1.9598
rpsC	199	24045.9	No	23	2	12	21	3.4046	1.7655
pgi	1897	49878.7	No	4		3	4	2.59398	1.373
rpsB	2042	28898.3	No	27		21	27	2.50134	1.3219
fabK	382	34177.6	No	5		4	5	2.43186	1.281
ftsZ	1479	44416.3	No	19		17	19	2.17437	1.1177
tig	365	47298.1	No	14		14	14	1.94549	0.96347
hom	1195	46120.2	No	14		14	14	1.94549	0.96347
rpsL	251	15143.8	No	8	2	6	6	1.94549	0.96347
rpsJ	192	11582.6	No	5	1	4	4	1.94549	0.96347
pyrR	1134	19608.6	No	3		3	3	1.94549	0.96347
gyrA	1077	92040.1	No	8		9	8	1.72932	0.79077
ftsA	1480	49475.2	No	5		6	5	1.62124	0.69599
SPD_1590	1590	21816.4	No	4		5	4	1.55639	0.64155
obg	964	48421.2	No	5		7	5	1.38963	0.47508
rpsE	210	17056.9	No	9		13	9	1.34688	0.43296
rpsK	217	13385.5	No	2		3	2	1.29699	0.37851
metK	664	43115.8	No	5		8	5	1.21593	0.28688
ychF	4	41172.1	No	5		8	5	1.21593	0.28688
ccpA	1797	27448.6	No	6		10	6	1.16729	0.22651
prfA	906	40630	No	3		5	3	1.16729	0.22651
tsf	2041	37361.8	No	8		16	8	0.972744	-0.043943
rplD	194	22109.5	No	6	1	10	5	0.972744	-0.043943
SPD_1367	1367	52193.4	No	5		10	5	0.972744	-0.043943
der	1519	49082.6	No	2		4	2	0.972744	-0.043943
gpmA	1468	26051.5	No	6		13	6	0.897917	-0.152
fabG	384	25770.1	No	5		11	5	0.884313	-0.18442
gpsA	1918	36776.9	No	5	1	9	4	0.864661	-0.21759
galU	1919	33178.4	No	4		9	4	0.864661	-0.21759
gltX	1896	55912.7	No	4		9	4	0.864661	-0.21759
nusA	479	42869.6	No	4		9	4	0.864661	-0.21759
rpsA	757	43896.1	No	13		32	13	0.790354	-0.34008
atpD	1335	50904.5	No	7		18	7	0.756579	-0.39593
rplS	1148	13150.5	No	5	1	11	4	0.70745	-0.49411
tyrS	1926	47481.1	No	4		12	4	0.648496	-0.62149
nrdF	1043	36962.6	No	2		6	2	0.648496	-0.62149
pyrH	834	26433.4	No	2		6	2	0.648496	-0.62149
dnaK	460	64812.5	No	9		29	9	0.603772	-0.73697
infB	482	102938	No	4		13	4	0.598612	-0.73697
SPD_0533	533	61166.5	No	3		10	3	0.583646	-0.78588
groL	1709	57095.8	No	8	2	24	6	0.486372	-1.0291
pgk	445	41939.2	No	9		37	9	0.473227	-1.0893
rpsG	252	17756.5	No	3		13	3	0.448959	-1.152
ppaC	1363	33479	No	2		9	2	0.432331	-1.2176
rplA	551	24495.4	No	4	1	14	3	0.41689	-1.2515
manL	264	35444	No	2		10	2	0.389098	-1.3585
gatA	397	52005	No	2		11	2	0.353725	-1.5146
rpsD	83	23028.8	No	5	2	18	3	0.324248	-1.6439
valS	494	100858	No	2		12	2	0.324248	-1.6439
argS	1905	63458.5	No	3		21	3	0.277927	-1.8365

## Sheet: Table S2B
Table S2B: Listing of any tryptic peptides recovered from silver-stained SDS-PAGE gel slices derived from Daz-2, control-eluted NeutrAvidin fractions or total unfractionated cell lysate.
Gene	SPD	MW	Contains	Daz-2	Control	Lysate	adj Daz-2	enrichment
Name	number	(Da)	cysteine?	peptides	peptides	peptides	peptides	ratio
prs2	980	35125.7	Yes	7			7	high
nrdD	187	83805.4	Yes	5			5	high
ribB	167	45116.3	Yes	5			5	high
SPD_1190	1190	46509.4	Yes	5			5	high
mutS2	371	87590.2	Yes	4			4	high
pyrC	1030	45325.1	Yes	4			4	high
cshB		50805	No	3			3	high
murD		48579.9	No	3			3	high
SPD_0266	266	30734.4	Yes	3			3	high
SPD_1487	1487	32670.4	Yes	3			3	high
accB	386	17033.6	No	6	4		2	high
dapB	1387	27836.9	Yes	2			2	high
malR	1938	37043.9	Yes	2			2	high
nspC	813	41984	Yes	2			2	high
pepA	1647	38019.6	Yes	2			2	high
SPD_1528	1528	33777.4	Yes	2			2	high
aroB	1209	39030.4	Yes	1			1	high
coaB	1088	25724.8	Yes	1			1	high
gldA	237	39198.3	Yes	1			1	high
glgC	1006	41573	Yes	1			1	high
ispA	1065	31834.7	Yes	1			1	high
proC	824	27980.6	Yes	1			1	high
recR	1485	21689.1	Yes	1			1	high
rexB	1015	124855	Yes	1			1	high
SPD_0645	645	42596.2	Yes	1			1	high
SPD_0784	784	129234	Yes	1			1	high
SPD_0961	961	50306.2	Yes	1			1	high
SPD_1153	1153	34966.9	Yes	1			1	high
SPD_1286	1286	26508.7	Yes	1			1	high
SPD_1331		47510	No	1			1	high
SPD_1388		30890.4	No	1			1	high
SPD_1416	1416	49576.4	Yes	1			1	high
SPD_1463	1463	34594.6	Yes	1			1	high
SPD_1571	1571	68656.2	Yes	1			1	high
SPD_1586	1586	38115.5	Yes	1			1	high
SPD_1728	1728	23319.1	Yes	1			1	high
thyA	581	32554.3	Yes	1			1	high
xseA	1067	50536.8	Yes	1			1	high
SPD_0038	38	99164.5	yes	11		2	11	10.7002
msrAB1	1193	35703.2	Yes	9		3	9	5.83646
uvrA	176	104186	yes	6		2	6	5.83646
pyrG	442	59257.2	Yes	7		3	7	4.53947
tuf	1318	43971.1	No	74	7	29	67	4.49475
ppc	953	103210	Yes	21		10	21	4.08552
pulA	1002	86517.9	Yes	12		6	12	3.89098
accC	388	49609.1	Yes	8		4	8	3.89098
SPD_0177	177	39370.2	Yes	6		3	6	3.89098
SPD_1409	1409	41834.4	Yes	6		3	6	3.89098
mnmE	902	50534.2	Yes	4		2	4	3.89098
pck	1125	33402.9	Yes	4		2	4	3.89098
acpP	381	8268.2	No	2		1	2	3.89098
thrB	1194	31548.6	Yes	2		1	2	3.89098
spxB	636	65254.5	Yes	95	18	41	77	3.65372
mnmG	129	71044.9	Yes	9		5	9	3.50188
SPD_1834	1834	97287	Yes	55		31	55	3.45167
rpsC	199	24045.9	No	23	2	12	21	3.4046
asnS	1371	51095.3	Yes	14		8	14	3.4046
cps2G	322	39022.2	Yes	8	1	4	7	3.4046
fabF	385	43931.9	Yes	15		9	15	3.24248
parC	748	93448.2	Yes	5		3	5	3.24248
cps2K	326	46614.3	Yes	31		19	31	3.17422
thrS	1444	74765.1	Yes	16		10	16	3.11278
glgD	1007	42581.6	Yes	3		2	3	2.91823
glyQ	1305	34948.6	Yes	3		2	3	2.91823
SPD_2022	2022	90180.7	Yes	3		2	3	2.91823
pyk	790	54754.9	Yes	63		43	63	2.85037
pepO	1460	71915.5	Yes	25		18	25	2.70207
glyA	910	45256.7	Yes	19		14	19	2.6403
fabD	383	33107.2	Yes	8		6	8	2.59398
leuS	238	94367.3	Yes	8		6	8	2.59398
pcp	753	23420.3	Yes	4		3	4	2.59398
pgi	1897	49878.7	No	4		3	4	2.59398
rpsB	2042	28898.3	No	27		21	27	2.50134
sufD	763	46296.6	Yes	14		11	14	2.47608
lysS	620	56681.8	Yes	10		8	10	2.43186
fabK	382	34177.6	No	5		4	5	2.43186
ackA	1853	43342.7	Yes	12		10	12	2.33459
murA-2	1764	45895.3	Yes	8		7	8	2.22341
ftsZ	1479	44416.3	No	19		17	19	2.17437
sufB	766	52676.9	Yes	21		19	21	2.15028
SPD_0091	91	37906	Yes	12	1	10	11	2.14004
pgm	1326	62671.2	Yes	24	1	21	23	2.13077
proS	246	68651.5	Yes	23	1	21	22	2.03813
tig	365	47298.1	No	14		14	14	1.94549
hom	1195	46120.2	No	14		14	14	1.94549
amiA	1671	72435.9	Yes	9	1	8	8	1.94549
rpsL	251	15143.8	No	8	2	6	6	1.94549
ligA	1001	72246.4	Yes	5		5	5	1.94549
gdhA	1158	48796.5	Yes	5		5	5	1.94549
rpsJ	192	11582.6	No	5	1	4	4	1.94549
divIVA	1474	30185.1	Yes	4		4	4	1.94549
hprK	1244	34739.4	Yes	4		4	4	1.94549
pyrR	1134	19608.6	No	3		3	3	1.94549
SPD_0341	341	43260.4	Yes	2		2	2	1.94549
lytC	1403	57403.1	Yes	1		1	1	1.94549
proA	823	45225.8	Yes	1		1	1	1.94549
SPD_0875	875	20542.7	Yes	1		1	1	1.94549
SPD_1878	1878	49127.8	Yes	1		1	1	1.94549
lctO	621	41489.2	Yes	17		18	17	1.8374
guaA	1274	57472.9	Yes	16		17	16	1.83105
asnA	1768	37607.9	Yes	13		14	13	1.80652
SPD_0310	310	55065.3	Yes	12		13	12	1.79583
SPD_0403	403	60199.4	Yes	9		10	9	1.75094
gyrA	1077	92040.1	No	8		9	8	1.72932
rpoC	1758	136946	Yes	35		40	35	1.7023
cps2T	320	45166.5	Yes	14		16	14	1.7023
gki	580	33423.4	Yes	7		8	7	1.7023
malP	1932	85154.7	Yes	11		13	11	1.64618
ftsA	1480	49475.2	No	5		6	5	1.62124
SPD_1227	1227	25028.6	Yes	5		6	5	1.62124
SPD_1619	1619	45634.5	Yes	5		6	5	1.62124
fusA	253	76831.7	Yes	49		59	49	1.61574
gap	1823	35856	Yes	43	14	35	29	1.61198
SPD_0377	377	50208.8	Yes	8		10	8	1.55639
cps2F	321	35149.4	Yes	4		5	4	1.55639
map	970	31650.4	Yes	4		5	4	1.55639
pepQ	1418	40259.3	Yes	4		5	4	1.55639
SPD_1590	1590	21816.4	No	4		5	4	1.55639
purA	24	47570.3	Yes	14		18	14	1.51316
alaS	1216	96525.8	Yes	10		13	10	1.49653
ldh	1078	35355.4	Yes	16	4	16	12	1.45912
tgt	1868	43121.5	Yes	6		8	6	1.45912
lys1	812	46919.8	Yes	3		4	3	1.45912
pstB	1913	27954.1	Yes	3		4	3	1.45912
rpoB	1759	134319	Yes	24		33	24	1.4149
obg	964	48421.2	No	5		7	5	1.38963
SPD_0378	378	28735.4	Yes	5		7	5	1.38963
guaB	2055	52445.2	Yes	7		10	7	1.36184
glmS	248	65478.9	Yes	16		23	16	1.35338
SPD_1791	1791	45742	Yes	9		13	9	1.34688
rpsE	210	17056.9	No	9		13	9	1.34688
gnd	343	52579.8	Yes	12		18	12	1.29699
deoB	724	44155.2	Yes	6		9	6	1.29699
pheS	504	39132	Yes	2		3	2	1.29699
cysS	515	51081.8	Yes	2		3	2	1.29699
def	1285	22692.3	Yes	2		3	2	1.29699
fabH	380	34903.8	Yes	2		3	2	1.29699
gyrB	709	72238.1	Yes	2		3	2	1.29699
rpsK	217	13385.5	No	2		3	2	1.29699
glyS	1304	75411	Yes	7		11	7	1.23804
gapN	1004	51077.1	Yes	5		8	5	1.21593
metK	664	43115.8	No	5		8	5	1.21593
SPD_1865	1865	38092.1	Yes	7	2	8	5	1.21593
ychF	4	41172.1	No	5		8	5	1.21593
pflB	420	87822.7	Yes	9		15	9	1.16729
ccpA	1797	27448.6	No	6		10	6	1.16729
SPD_1415	1415	47175.2	Yes	6		10	6	1.16729
clpX	1399	45798.7	Yes	3		5	3	1.16729
pepT	894	44771.7	Yes	3		5	3	1.16729
prfA	906	40630	No	3		5	3	1.16729
eno	1012	47103.3	Yes	22		37	22	1.15678
carB	1131	116060	Yes	7		12	7	1.13487
SPD_2057	2057	60871.3	Yes	8		14	8	1.11171
pheT	506	87040.7	Yes	5		9	5	1.08083
cps2N	330	39043.9	Yes	9	2	13	7	1.04757
cps2L	328	32240.2	Yes	8		15	8	1.03759
fba	526	31402	Yes	9		18	9	0.972744
tsf	2041	37361.8	No	8		16	8	0.972744
metG	689	75651.8	Yes	7		14	7	0.972744
nrdE	1042	81593	Yes	7		14	7	0.972744
SPD_1367	1367	52193.4	No	5		10	5	0.972744
malX	1934	45367.5	Yes	5		10	5	0.972744
rplD	194	22109.5	No	6	1	10	5	0.972744
secA	1512	95041.6	Yes	3		6	3	0.972744
der	1519	49082.6	No	2		4	2	0.972744
SPD_0726	726	28904.5	Yes	2		4	2	0.972744
atpG	1336	32325.1	Yes	1		2	1	0.972744
dapH	1923	23919.7	No	1		2	1	0.972744
murB	1222	34539	Yes	1		2	1	0.972744
pcrA	973	85975.2	Yes	1		2	1	0.972744
pdp	736	46159.6	Yes	1		2	1	0.972744
recA	1739	41950.1	No	1		2	1	0.972744
SPD_0463	463	15056.4	Yes	1		2	1	0.972744
SPD_0802	802	78745	Yes	1		2	1	0.972744
SPD_0593	593	68184.1	Yes	8		17	8	0.915524
gpmA	1468	26051.5	No	6		13	6	0.897917
pfkA	789	35213.5	Yes	13	3	22	10	0.884313
fabG	384	25770.1	No	5		11	5	0.884313
atpA	1337	54671.8	Yes	4		9	4	0.864661
galU	1919	33178.4	No	4		9	4	0.864661
gltX	1896	55912.7	No	4		9	4	0.864661
gpsA	1918	36776.9	No	5	1	9	4	0.864661
nusA	479	42869.6	No	4		9	4	0.864661
nox	1298	50255.7	Yes	7		16	7	0.851151
SPD_0265	265	35750.3	Yes	3		7	3	0.83378
rpsA	757	43896.1	No	13		32	13	0.790354
SPD_0772	772	32651.4	Yes	4		10	4	0.778195
glmU	874	49428.1	Yes	2		5	2	0.778195
hslO	2015	31663	Yes	2		5	2	0.778195
SPD_1308	1308	31402.7	Yes	2		5	2	0.778195
SPD_1511	1511	38780.2	Yes	2		5	2	0.778195
atpD	1335	50904.5	No	7		18	7	0.756579
prsA	33	34439.8	Yes	5		13	5	0.748264
ileS	1472	105476	Yes	6		16	6	0.729558
rpoA	218	34207.1	Yes	3		8	3	0.729558
rplS	1148	13150.5	No	5	1	11	4	0.70745
tyrS	1926	47481.1	No	4		12	4	0.648496
nrdF	1043	36962.6	No	2		6	2	0.648496
pyrH	834	26433.4	No	2		6	2	0.648496
deoD	730	26126	Yes	1		3	1	0.648496
gatB	396	53659	No	1		3	1	0.648496
plsX	43	34918.1	No	1		3	1	0.648496
prmA	1573	34775.7	Yes	1		3	1	0.648496
rpsN	206	10075.8	Yes	1		3	1	0.648496
SPD_1311	1311	36374.5	Yes	1		3	1	0.648496
ptsI	1039	63296.8	Yes	8	2	19	6	0.614364
dnaK	460	64812.5	No	9		29	9	0.603772
infB	482	102938	No	4		13	4	0.598612
araT	41	43230	Yes	3		10	3	0.583646
galE-1	1432	37425.6	Yes	6	3	10	3	0.583646
pnp	512	81018	Yes	3		10	3	0.583646
SPD_0533	533	61166.5	No	3		10	3	0.583646
treC	1663	62846.3	Yes	3		10	3	0.583646
dexB	311	62187.6	Yes	2		7	2	0.555854
guaC	1107	35883.3	Yes	2		7	2	0.555854
ilvD	1956	59859.8	Yes	2		7	2	0.555854
SPD_0739	739	36785.2	Yes	3		11	3	0.530588
glnA	448	50322.7	Yes	4		15	4	0.518797
groL	1709	57095.8	No	8	2	24	6	0.486372
arcB	1976	37911.4	Yes	1		4	1	0.486372
aspC	1373	43015.2	No	1		4	1	0.486372
SPD_0064	64	29022	Yes	1		4	1	0.486372
pgk	445	41939.2	No	9		37	9	0.473227
rpsG	252	17756.5	No	3		13	3	0.448959
pncB	1251	55128.1	Yes	2		9	2	0.432331
ppaC	1363	33479	No	2		9	2	0.432331
SPD_2016	2016	34862.4	Yes	2		9	2	0.432331
rplA	551	24495.4	No	4	1	14	3	0.41689
tkt	1839	71112.3	Yes	5		24	5	0.40531
manL	264	35444	No	2		10	2	0.389098
pta	985	35123.8	Yes	1		5	1	0.389098
purR	1776	30226.9	No	1		5	1	0.389098
rplN	203	13006.3	No	1		5	1	0.389098
rpsI	275	14234.5	No	1		5	1	0.389098
thiI	777	45147.2	Yes	1		5	1	0.389098
topA	1120	78663.9	Yes	1		5	1	0.389098
gatA	397	52005	No	2		11	2	0.353725
tpiA	1404	26550.3	Yes	2		11	2	0.353725
rpsD	83	23028.8	No	5	2	18	3	0.324248
murA-1	967	45025.2	Yes	2		12	2	0.324248
valS	494	100858	No	2		12	2	0.324248
bta	1327	12866.7	Yes	1		6	1	0.324248
mvaS	1537	44463.8	Yes	1		6	1	0.324248
rpmA	991	10462	No	1		6	1	0.324248
pepN	700	95351.2	Yes	6		38	6	0.307182
argS	1905	63458.5	No	3		21	3	0.277927
rplB	196	29919.8	Yes	2		14	2	0.277927
efp	395	20600.6	No	1		7	1	0.277927
rpsM	216	13421.7	No	1		7	1	0.277927
ffh	1142	57743.7	No	1		8	1	0.243186
purB	62	49590.6	Yes	1		8	1	0.243186
pyrDa	665	34527.7	Yes	1		8	1	0.243186
rplT	849	13693.3	No	1		8	1	0.243186
rpsS	197	10750.5	No	1		8	1	0.243186
pepC	261	50256.1	Yes	2		18	2	0.216165
murC	1349	49874.3	No	1		9	1	0.216165
pyrB	1133	34706.6	Yes	1		9	1	0.216165
rplC	193	22178	No	1		9	1	0.216165
rplP	200	15436.4	Yes	1		11	1	0.176863
rplV	198	12200.3	No	1		11	1	0.176863
rplW	195	10785.7	No	1		11	1	0.176863
glmM	1390	48123	No	1		12	1	0.162124
rplM	274	16142.9	No	1		12	1	0.162124
rplL	1187	12442.3	No	1		13	1	0.149653
serS	375	47724.2	Yes	1		13	1	0.149653
ply	1726	52899.8	Yes	1		15	1	0.129699
sufC	762	28406	No	3	2	17	1	0.11444
nagB	1246	25729.1	No	1		18	1	0.108083
rplE	205	19774.1	No	1		21	1	0.0926423
upp	649	23655.9	Yes	8	8	13	0	0
uraA	1141	44846.8			1		0	N.D.
adcR	2000					1	0	N.D.
cbpA	2017					1	0	N.D.
dnaA	1					1	0	N.D.
engB	1398					1	0	N.D.
fld	1152					1	0	N.D.
fmt	1545					1	0	N.D.
hsdM	454					1	0	N.D.
lacA	1053					1	0	N.D.
lacR1	771					1	0	N.D.
mecA	1196					1	0	N.D.
mtnN	877					1	0	N.D.
mutX	1031					1	0	N.D.
nadD	1557					1	0	N.D.
nanE-1	1497					1	0	N.D.
pepV	542					1	0	N.D.
phnA	1427					1	0	N.D.
regR	301					1	0	N.D.
rimM	678					1	0	N.D.
rimP	478					1	0	N.D.
rpiA	723					1	0	N.D.
rpmB	401					1	0	N.D.
rpsU	1245					1	0	N.D.
rsuA-1	260					1	0	N.D.
ruvA	170					1	0	N.D.
SPD_0180	180					1	0	N.D.
SPD_0373	373					1	0	N.D.
SPD_0379	379					1	0	N.D.
SPD_0402	402					1	0	N.D.
SPD_0490	490					1	0	N.D.
SPD_0585	585					1	0	N.D.
SPD_0588	588					1	0	N.D.
SPD_0675	675					1	0	N.D.
SPD_0782	782					1	0	N.D.
SPD_0911	911					1	0	N.D.
SPD_1102	1102					1	0	N.D.
SPD_1146	1146					1	0	N.D.
SPD_1170	1170					1	0	N.D.
SPD_1249	1249					1	0	N.D.
SPD_1312	1312					1	0	N.D.
SPD_1346	1346					1	0	N.D.
SPD_1395	1395					1	0	N.D.
SPD_1595	1595					1	0	N.D.
SPD_1630	1630					1	0	N.D.
SPD_1658	1658					1	0	N.D.
SPD_1659	1659					1	0	N.D.
SPD_1714	1714					1	0	N.D.
SPD_1854	1854					1	0	N.D.
vicX	1083					1	0	N.D.
accA	390					2	0	N.D.
accD	389					2	0	N.D.
adk	214					14	0	N.D.
amiC	1670					2	0	N.D.
amiE	1668					3	0	N.D.
amiF	1667					2	0	N.D.
apt	1407					6	0	N.D.
argR	786					2	0	N.D.
aroA	1205					6	0	N.D.
aroC	1208					2	0	N.D.
aroD	1211					5	0	N.D.
asd	900					2	0	N.D.
aspS	1941					7	0	N.D.
atpC	1334					3	0	N.D.
capD	99					6	0	N.D.
cbf1	1777					2	0	N.D.
cdd-1	738					2	0	N.D.
clpP	650					2	0	N.D.
cmk	1428					4	0	N.D.
codY	1412					4	0	N.D.
cppA	1278					2	0	N.D.
cps2C	317					2	0	N.D.
cps2D	318					6	0	N.D.
cps2I	324					3	0	N.D.
cps2M	329					11	0	N.D.
cysK	2037					4	0	N.D.
dapA	901					2	0	N.D.
ddl	1484					7	0	N.D.
deoC	737					3	0	N.D.
dltA	2005					3	0	N.D.
dnaN	2					8	0	N.D.
era	857					2	0	N.D.
exp5	661					4	0	N.D.
fhs	1087					6	0	N.D.
folE	271					5	0	N.D.
frr	835					8	0	N.D.
ftsE	659					3	0	N.D.
ftsH	13					4	0	N.D.
gatC	398					4	0	N.D.
gloA	850					2	0	N.D.
gmk	1548					3	0	N.D.
gor	685					8	0	N.D.
gpsB	339					2	0	N.D.
greA	1345					7	0	N.D.
groS	1710					2	0	N.D.
grpE	459					4	0	N.D.
hisS	1950					7	0	N.D.
hpt	12					5	0	N.D.
hup	997					5	0	N.D.
ilvC	406					8	0	N.D.
infA	215					4	0	N.D.
infC	847					2	0	N.D.
lacD	1050					3	0	N.D.
lacR2	1044					3	0	N.D.
licC	1123					4	0	N.D.
luxS	309					3	0	N.D.
lytA	1737					2	0	N.D.
malQ	1933					9	0	N.D.
manA	641					3	0	N.D.
mnmA	127					2	0	N.D.
nadE	1250					5	0	N.D.
nagA	1866					8	0	N.D.
nusG	1819					7	0	N.D.
pbp1A	336					2	0	N.D.
pdxS	1297					9	0	N.D.
pepF	866					7	0	N.D.
pepS	258					9	0	N.D.
phpP	1543					4	0	N.D.
prfC	399					2	0	N.D.
proV	1643					2	0	N.D.
prs	980					9	0	N.D.
prtA	558					2	0	N.D.
pspA	126					2	0	N.D.
ptsH	1040					4	0	N.D.
pyrE	609					4	0	N.D.
rbfA	483					2	0	N.D.
recN	1062					3	0	N.D.
relA	1458					2	0	N.D.
rex	976					3	0	N.D.
rfbB/cps2N	330					13	0	N.D.
rfbD	331					11	0	N.D.
ribF	994					2	0	N.D.
rluB	1654					5	0	N.D.
rny	1549					2	0	N.D.
rplF	208					12	0	N.D.
rplI	2031					8	0	N.D.
rplJ	1188					12	0	N.D.
rplK	550					13	0	N.D.
rplO	212					9	0	N.D.
rplQ	219					8	0	N.D.
rplR	209					3	0	N.D.
rplU	989					3	0	N.D.
rplX	204					7	0	N.D.
rpmC	201					2	0	N.D.
rpmD	211					7	0	N.D.
rpmE2	1154					6	0	N.D.
rpmF	1963					3	0	N.D.
rpmG	1964					4	0	N.D.
rpoD	958					7	0	N.D.
rpoE	441					3	0	N.D.
rpoZ	1547					4	0	N.D.
rpsF	1370					9	0	N.D.
rpsH	207					9	0	N.D.
rpsO	1439					6	0	N.D.
rpsP	674					3	0	N.D.
rpsQ	202					4	0	N.D.
rpsR	1368					2	0	N.D.
rpsT	732					2	0	N.D.
rsfS	1554					2	0	N.D.
rsmA	1782					2	0	N.D.
sodA	667					6	0	N.D.
SPD_0039	39					2	0	N.D.
SPD_0074	74					2	0	N.D.
SPD_0130	130					9	0	N.D.
SPD_0131	131					3	0	N.D.
SPD_0150	150					9	0	N.D.
SPD_0222	222					6	0	N.D.
SPD_0249	249					3	0	N.D.
SPD_0262	262					4	0	N.D.
SPD_0394	394					2	0	N.D.
SPD_0410	410					4	0	N.D.
SPD_0541	541					4	0	N.D.
SPD_0582	582					3	0	N.D.
SPD_0637	637					2	0	N.D.
SPD_0646	646					4	0	N.D.
SPD_0663	663					4	0	N.D.
SPD_0680	680					3	0	N.D.
SPD_0686	686					2	0	N.D.
SPD_0704	704					2	0	N.D.
SPD_0718	718					2	0	N.D.
SPD_0754	754					2	0	N.D.
SPD_0773	773					4	0	N.D.
SPD_0913	913					4	0	N.D.
SPD_0915	915					2	0	N.D.
SPD_0959	959					2	0	N.D.
SPD_0969	969					2	0	N.D.
SPD_0978	978					4	0	N.D.
SPD_0987	987					3	0	N.D.
SPD_0996	996					2	0	N.D.
SPD_1019	1019					2	0	N.D.
SPD_1024	1024					3	0	N.D.
SPD_1061	1061					3	0	N.D.
SPD_1099	1099					2	0	N.D.
SPD_1103	1103					2	0	N.D.
SPD_1136	1136					3	0	N.D.
SPD_1197	1197					2	0	N.D.
SPD_1206	1206					7	0	N.D.
SPD_1232	1232					2	0	N.D.
SPD_1238	1238					2	0	N.D.
SPD_1258	1258					2	0	N.D.
SPD_1333	1333					2	0	N.D.
SPD_1360	1360					4	0	N.D.
SPD_1389	1389					3	0	N.D.
SPD_1396	1396					2	0	N.D.
SPD_1402	1402					5	0	N.D.
SPD_1413	1413					11	0	N.D.
SPD_1417	1417					2	0	N.D.
SPD_1436	1436					3	0	N.D.
SPD_1495	1495					4	0	N.D.
SPD_1510	1510					3	0	N.D.
SPD_1525	1525					8	0	N.D.
SPD_1559	1559					2	0	N.D.
SPD_1660	1660					7	0	N.D.
SPD_1664	1664					2	0	N.D.
SPD_1713	1713					3	0	N.D.
SPD_1725	1725					4	0	N.D.
SPD_1832	1832					4	0	N.D.
SPD_1849	1849					4	0	N.D.
SPD_1984	1984					2	0	N.D.
ssb	1369					4	0	N.D.
sufS	764					4	0	N.D.
thrC	1877					9	0	N.D.
tpx	1464					8	0	N.D.
trmB	477					3	0	N.D.
trmFO	833					5	0	N.D.
trpS	2056					3	0	N.D.
trx	1567					11	0	N.D.
trxB	1287					3	0	N.D.
tyrA	1207					2	0	N.D.
xth	1626					10	0	N.D.
yfiA	2033					7	0	N.D.

## Sheet: Table S2C
Table S2C: Summary of the recovery of peptides and proteins from an unfractionated total lysate, and DAz-2 and control elutions from the NeutrAvidin beads.a
		Total lysate	DAz-2 eluted Cys-containing peptides	DAz-2 eluted non-Cys-containing peptides	Control eluted Cys-containing peptides	Control eluted non-Cys-containing peptides
	Number of peptides	3212	1275b	376b	53c	24
	Number of proteins	407	142	54d	17	10
	% of all protein-encoding ORFs (1914)	0.212	0.074	0.028	0.0088	0.0052
	aNumbers of peptides and proteins identified in the total lysate and DAz-2 eluted fractions by 2 or more peptides per protein for a positive ID; for the control elution, the numbers refer to all recovered peptides.
	bFinal count following subtraction of the Cys and non-Cys-containing peptide counts from the control eluant (last two columns). These values were used to calculate eR (see Materials and Methods).
	c32 of these 53 peptides or 60% are derived from GapA and SpxB which are known sulfenylation targets (Table S2A; Fig. 5C).
	d20 of these 54 proteins (37%) are ribosomal proteins or proteins involved in translation.

## Sheet: Table S2D
Table S2D: List of oxidative PTMs on proteins detected in an unfractionated lysate and detected as sulfenylated in cells (eR≥1.6; see Fig. 5C).
	Protein	ID	# unique peptides	Cys residue(s)	Other modifications	Comments	eR
				sulfonylateda
	AckA	Q04IC8	2	C205	C205 (Ob)	C205: near active site	2.33
	Cps2K	Q9ZIH8	1	C259	C259 (CAMb)	C259: active site	3.17
	FabF	Q04M53	3	C264	C157 (O)	C164: active sitec	3.24
					C164 (O)	C264: surface
					C164 (CAM)
	GapA	Q04IF7	3	C155	C151 (CAM)	C151: active site	1.61
					C155 (CAM)
					C151 or C155 (S-Glud)
	GuaA	Q04JQ8	3	C161, C255	C255 (CAM)	C161: 9Å from active site C90	1.83
	LctO	Q04LI1	1	C65	–	C65: surface	1.84
	Pgm	Q04N72	1	C353	–	C353: surface	2.13
	Prs2	Q04KJ2	1	C159	–	C159: surface	infinite
	Pyk	Q04L23	3	C235 (2e)	C235 (CAM)	C235: surface	2.85
	SPD_0091	Q04MY5	1	C259	–	C184: active sitef	2.14
	AdhE	Q04IE7	2	C84 (2e)	C216 (CAM)	C84, C216: not conserved	3.45
					C216 (O2g)	C257: active site
					C257 (CAM)
	SpxB	Q04LG6	1	C148	–	C148: not conserved	3.65
	SufD	Q04L48	1	C292	–	C292: active siteh	2.48
	ThrS	Q04JD7	1	C181	–		3.11
	DeoB	Q04L81	2	–	C186 (O2g)	C313: near active sitei	1.3
					C313 (S-Glu)
	Gor	Q04LB9	2	C46 (2e)	C41 (CAM)	C41-x4-C46: active site	–
					C41 (O2)
					C46 (O)
	a40 total sulfonylated proteins and 2 S-glutathionylated proteins were confirmed by manual inspection of the total lysate ESI-MS/MS data (compiled in Table S2E). bO, sulfenylated but not capped by DAz-2 treatment; CAM, carboxyamidomethylated by iodoacetamide. cPDB: 1OX0 (1) dS-glutathionylated. eNumber of unique peptides harboring this modification (1 if no indication). fSee Fig. S7 . gO2, sulfin…
	References:
	(1) Price AC, Rock CO, White SW. 2003. The 1.3-Angstrom-resolution crystal structure of beta-ketoacyl-acyl carrier protein synthase II from Streptococcus pneumoniae. J Bacteriol 185:4136-4143.
	(2) Hirabayashi K, Yuda E, Tanaka N, Katayama S, Iwasaki K, Matsumoto T, Kurisu G, Outten FW, Fukuyama K, Takahashi Y, Wada K. 2015. Functional dynamics revealed by the structure of the SufBCD Complex, a novel ATP-binding cassette (ABC) protein that serves as a scaffold for Iron-Sulfur cluster biogenesis. J Biol Chem 290:29717-29731.
	(3) Panosian TD, Nannemann DP, Watkins GR, Phelan VV, McDonald WH, Wadzinski BE, Bachmann BO, Iverson TM. 2011. Bacillus cereus phosphopentomutase is an alkaline phosphatase family member that exhibits an altered entry point into the catalytic cycle. J Biol Chem 286:8043-8054.

## Sheet: Table S2E
Table S2E: Listing of all peptides identified in the whole cell lysate with oxidized or glutathionylated cysteine residues.
Acc #	UniProt ID	Gene	Protein Name	m/z	z	Da	Prev AA	DB Peptide	Next AA	Variable Mods	Start AA	End AA	Score	Expect
Q04IB6	Q04IB6_STRP2	SPD_1865	Alcohol dehydrogenase	918.64	2	0.26	K	VLISCVCACGKCYYCK	K	Trioxidation@12=11;Dioxidation@15=16	82	97	13.6	0.0065
Q04IB6	Q04IB6_STRP2	SPD_1865	Alcohol dehydrogenase	750.57	2	-0.28	K	GDKVLISCVCACGK	C	Carbamidomethyl@8=13;Trioxidation@12=7	79	92	13.7	0.022
Q04IB6	Q04IB6_STRP2	SPD_1865	Alcohol dehydrogenase	1064.64	3	0.46	K	EIYDLTDGRGVDVAIEAVGIPATFDFCQK	I	Trioxidation@27	228	256	12.6	0.036
Q04IB6	Q04IB6_STRP2	SPD_1865	Alcohol dehydrogenase	682.06	2	0.21	K	TTICGTDLHIIK	G	Trioxidation@4	35	46	19.1	0.00031
Q04IB6	Q04IB6_STRP2	SPD_1865	Alcohol dehydrogenase	1034.17	3	0.3	K	IIGVDGTVANCGVHGKPVEFDLDKLWIR	N	Trioxidation@11	257	284	26	6.6e-07
Q04IC8	ACKA_STRP2	ackA	Acetate kinase	816.34	2	-0.085	K	LITCHIGNGGSITAVK	A	Trioxidation@4	202	217	30.6	4e-06
Q04IC8	ACKA_STRP2	ackA	Acetate kinase	618.99	3	-0.35	K	LITCHIGNGGSITAVKAGK	S	Oxidation@4	202	220	12.7	0.044
Q04IE7	Q04IE7_STRP2	SPD_1834 (adhE)	Aldehyde-alcohol dehydrogenase	806.2	2	0.34	K	NLFACEHVVNNMR	H	Trioxidation@5;Oxidation@12	80	92	36.4	8.9e-08
Q04IE7	Q04IE7_STRP2	SPD_1834 (adhE)	Aldehyde-alcohol dehydrogenase	659.41	3	-0.23	K	NLFACEHVVNNMRHTK	T	Trioxidation@5;Oxidation@12	80	95	15.7	0.019
Q04IF7	Q04IF7_STRP2	gap	Glyceraldehyde-3-phosphate dehydrogenase	1177.86	3	0.32	K	TVVFNTNHDVLDGTETVISGASCTTNCLAPMAK	A	Oxidation@31;Carbamidomethyl&Trioxidation@((23&27)|(27&23))	129	161	15.1	0.0016
Q04IF7	Q04IF7_STRP2	gap	Glyceraldehyde-3-phosphate dehydrogenase	1178.05	3	0.51	K	TVVFNTNHDVLDGTETVISGASCTTNCLAPMAK	A	Carbamidomethyl@23=9;Trioxidation@27=9;Oxidation@31	129	161	17.7	0.00096
Q04IF7	Q04IF7_STRP2	gap	Glyceraldehyde-3-phosphate dehydrogenase	1175.58	3	0.36	K	TVVFNTNHDVLDGTETVISGASCTTNCLAPMAK	A	Carbamidomethyl@23;Carbamidomethyl@27	129	161	19.2	0.00017
Q04IN8	TACY_STRP2	ply	Pneumolysin	877.66	2	0.25	K	IRECTGLAWEWWR	T	Trioxidation@4	425	437	18	0.00046
Q04J87	Q04J87_STRP2	SPD_1495	Sugar ABC transporter	780.04	3	0.31	R	KLACTVLAGAAVLGLAACGNSGGSK	D	Carbamidomethyl@4=29;Trioxidation@18=29	5	29	15.2	0.038
Q04JD7	SYT_STRP2	thrS	Threonine--tRNA ligase	673.52	3	-0.13	R	QGEYVDLCRGPHVPSTGR	I	Trioxidation@8	174	191	18.5	0.0048
Q04JE9	Q04JE9_STRP2	galE-1	UDP-glucose 4-epimerase	670.26	3	-0.07	R	IVERRPGDIAACYSDPAK	A	Trioxidation@12	289	306	16.5	0.041
Q04JF4	Q04JF4_STRP2	phnA	PhnA protein	709.42	3	0.098	R	IVEGDHNIDCKIDGFGAMK	L	Trioxidation@10;Oxidation@18	85	103	27.4	2.9e-05
Q04JG1	Q04JG1_STRP2	pepQ	Proline dipeptidase PepQ	475.11	3	0.2	K	VGVRIEDCGVVTK	D	Trioxidation@8	331	343	16.9	0.048
Q04JG4	Q04JG4_STRP2	SPD_1415	Oxidoreductase	646.23	3	-0.069	R	SKAMYGGTCINIGCIPTK	T	Trioxidation@14=25;Dioxidation@9||Oxidation&Oxidation@(4&9)	35	52	16.3	0.0039
Q04JI2	Y1396_STRP2	SPD_1396	Nucleotide-binding protein SPD_1396	789.4	2	-0.47	K	SVLTIAMGCTGGQHR	S	Dioxidation&Oxidation@(9&7)||Trioxidation@9	247	261	12	0.022
Q04JP7	DEF_STRP2	def	Peptide deformylase	1059.24	3	0.39	K	IVSHSVQDAALGEGEGCLSVDRNVPGYVVR	H	Trioxidation@17	114	143	25.4	1.9e-06
Q04JQ8	GUAA_STRP2	guaA	GMP synthase [glutamine-hydrolyzing]	1093.49	3	0.31	R	TGTSADCPYAAIENPDKHIYGIQFHPEVR	H	Trioxidation@7	155	183	16.2	0.0023
Q04JQ8	GUAA_STRP2	guaA	GMP synthase [glutamine-hydrolyzing]	966.28	2	0.27	K	AIGDQLICIFVDHGLLR	K	Trioxidation@8	248	264	30.9	3.3e-07
Q04JQ8	GUAA_STRP2	guaA	GMP synthase [glutamine-hydrolyzing]	647.5	3	0.15	K	AIGDQLICIFVDHGLLR	K	Carbamidomethyl@8	248	264	23	0.00025
Q04K71	GUAC_STRP2	guaC	GMP reductase	610.65	2	0.31	K	VGIGPGKVCITK	V	Trioxidation@9	168	179	13.6	0.0034
Q04K75	Q04K75_STRP2	SPD_1102	Cof family protein	585.46	3	0.51	K	CVTAFAQEPLDAAIQK	I	Trioxidation@1	153	168	14.4	0.017
Q04K99	LDH_STRP2	ldh	L-lactate dehydrogenase	1067.06	3	-0.13	K	KIYAAQYSDCADADLVVITAGAPQKPGETR	L	Trioxidation@10	65	94	35.1	5.6e-08
Q04K99	LDH_STRP2	ldh	L-lactate dehydrogenase	1233.37	3	0.42	K	IYAAQYSDCADADLVVITAGAPQKPGETRLDLVGK	N	Trioxidation@9	66	100	23.9	5.1e-06
Q04KD5	Q04KD5_STRP2	ptsI	Phosphoenolpyruvate-protein phosphotransferase	1328.5	2	0.41	R	ALTECSTMEEVLELQKEYVNFD	-	Trioxidation@5;Oxidation@8	556	577	29.1	2.1e-06
Q04KJ2	Q04KJ2_STRP2	prs2	Ribose-phosphate pyrophosphokinase	655.31	3	-0.021	K	HYCDKGLLGSDVVVVSPK	N	Trioxidation@3	157	174	18.9	0.0011
Q04KW6	Q04KW6_STRP2	gloA	Lactoylglutathione lyase	550.56	3	-0.044	K	MLHTCLRVENLEK	S	Oxidation@1;Trioxidation@5	5	17	15.6	0.02
Q04L03	Q04L03_STRP2	lys1	Saccharopine dehydrogenase	864.84	2	-0.087	K	TNIGCIFTGVKDGVEK	T	Trioxidation@5	325	340	16.7	0.0028
Q04L23	Q04L23_STRP2	pyk	Pyruvate kinase	826.7	3	0.3	K	DVNEVRAICEETGNGHVQLFAK	I	Trioxidation@9	227	248	17.3	0.0016
Q04L23	Q04L23_STRP2	pyk	Pyruvate kinase	882.69	2	-0.22	R	AICEETGNGHVQLFAK	I	Trioxidation@3	233	248	32.3	1.1e-06
Q04L23	Q04L23_STRP2	pyk	Pyruvate kinase	887.44	2	0.0069	R	AICEETGNGHVQLFAK	I	Carbamidomethyl@3	233	248	41.3	1.5e-08
Q04L48	Q04L48_STRP2	sufD	FeS assembly protein SufD	1160.91	2	0.33	R	VTNYGCNSIGNILQHGVILEK	A	Trioxidation@6	287	307	26.2	1.4e-05
Q04L70	Q04L70_STRP2	pdp	Pyrimidine-nucleoside phosphorylase	839.57	3	-0.51	R	QDITHFICELAQIMLGLANVNK	T	Gln->pyro-Glu@1;Trioxidation@8;Oxidation@14	266	287	16.3	0.016
Q04L81	DEOB_STRP2	deoB	Phosphopentomutase	698.88	3	0.5	R	ICEYARSITLERPALLGR	I	Dioxidation@2	185	202	15.2	0.025
Q04L81	DEOB_STRP2	deoB	Phosphopentomutase	827.45	3	0.41	R	DCLHEFDERLPEIIAAMR	E	Glutathione@2;Oxidation@17	312	329	14.4	0.039
Q04LB5	Q04LB5_STRP2	metG	Methionine--tRNA ligase	926.23	2	-0.24	K	LHIGSAYTTIACDVLAR	Y	Trioxidation@12	19	35	35.4	4.3e-07
Q04LB9	Q04LB9_STRP2	gor	Glutathione-disulfide reductase	740.48	2	0.11	K	KLGGTCVNVGCVPK	K	Carbamidomethyl@6=32;Trioxidation@11=32	36	49	13.8	0.012
Q04LB9	Q04LB9_STRP2	gor	Glutathione-disulfide reductase	474.41	3	-0.5	K	KLGGTCVNVGCVPK	K	Dioxidation@6=30;Oxidation@11=30	36	49	17	0.047
Q04LF5	Q04LF5_STRP2	upp	Uracil phosphoribosyltransferase	933.58	2	-0.41	R	GASNIKFVCLVSAPEGVK	A	Trioxidation@9	158	175	13.2	0.0019
Q04LG6	Q04LG6_STRP2	spxB	Pyruvate oxidase	926.73	2	-0.23	R	VAYAEQLPKVIDEACR	A	Trioxidation@15	134	149	22.3	5.1e-05
Q04LI1	Q04LI1_STRP2	lctO	Lactate oxidase	1294.87	2	-0.25	K	LIVPHTLCDVENPSTEIEFAGEK	L	Trioxidation@8	57	79	19.9	0.00013
Q04LS0	Q04LS0_STRP2	fba	Fructose-1	900.01	2	0.087	K	VNVNTECQIAFANATR	K	Trioxidation@7	229	244	39.5	1.3e-08
Q04LS0	Q04LS0_STRP2	fba	Fructose-1	964.12	2	0.15	K	VNVNTECQIAFANATRK	F	Trioxidation@7	229	245	44.2	9.3e-09
Q04M32	ILVC_STRP2	ilvC	Ketol-acid reductoisomerase	778.55	2	0.2	K	NIAMDWCKGVGAAR	V	Oxidation@4;Trioxidation@7	163	176	23.6	0.00014
Q04M53	Q04M53_STRP2	fabF	3-oxoacyl-[acyl-carrier-protein] synthase 2	879.8	3	0.073	R	FGANGVCKSINTACSSSNDAIGDAFR	S	Oxidation@7=14;Oxidation@14=14	151	176	14.8	0.031
Q04M53	Q04M53_STRP2	fabF	3-oxoacyl-[acyl-carrier-protein] synthase 2	888.12	3	0.049	R	FGANGVCKSINTACSSSNDAIGDAFR	S	Carbamidomethyl@14=12	151	176	14.9	0.014
Q04M53	Q04M53_STRP2	fabF	3-oxoacyl-[acyl-carrier-protein] synthase 2	1118.34	3	0.49	R	GATILAEVVGYGNTCDAYHMTSPHPEGQGAIK	A	Trioxidation@15;Oxidation@20	250	281	25.2	1.3e-06
Q04MA3	Q04MA3_STRP2	rfbB (cps2N)	dTDP-glucose 4	1044.08	2	0.12	K	ATISNCSNNYGPYQHIEK	F	Trioxidation@6	183	200	29.7	3.6e-07
Q04MG9	Q04MG9_STRP2	pepC	Aminopeptidase C	898.4	2	0.49	K	ASGRCWMFAALNTFR	H	Trioxidation@5;Oxidation@7	65	79	18.4	0.00058
Q04MH7	EFG_STRP2	fusA	Elongation factor G	945.93	2	-0.039	K	ATINVEFFPVLCGSAFK	N	Trioxidation@12	247	263	17.3	0.0018
Q04MH7	EFG_STRP2	fusA	Elongation factor G	1010.2	2	0.18	R	KATINVEFFPVLCGSAFK	N	Trioxidation@13	246	263	40.8	4.2e-08
Q04MI2	Q04MI2_STRP2	glmS	Glutamine--fructose-6-phosphate aminotransferase [isomerizing]	1024.54	2	0.53	K	LKEISYIQCEGFAAGELK	H	Trioxidation@9	484	501	16.1	0.0012
Q04MY5	Y091_STRP2	SPD_0091	UPF0176 protein SPD_0091	944.64	3	0.52	R	IAVDVNHVNPTIVGKDWFDGTPCER	Y	Trioxidation@23	237	261	15	0.016
Q04N02	Q04N02_STRP2	SPD_0074	Phosphorylase	796.69	3	0.32	R	KEEGCAVVEMECSALAAVAQLR	G	Trioxidation@5=9;Dioxidation@12||Oxidation&Oxidation@(10&12)	189	210	18.3	0.0028
Q04N48	PURA_STRP2	purA	Adenylosuccinate synthetase	1120.66	2	0.13	R	CKPIYEELPGWSEDITGVR	N	Trioxidation@1	366	384	22.6	1.6e-05
Q04N72	Q04N72_STRP2	pgm	Phosphoglucomutase/phosphomannomutase family protein	735.76	3	0.39	K	YILEAHKNAGTLPENAALCK	S	Trioxidation@19	335	354	31.4	2.9e-06
Q9ZIH8	Q9ZIH8_STRP2	cps2K	Cps2K	823.23	3	0.52	R	IGSHYNNPSFGYGGYCLPKDTK	Q	Trioxidation@16	244	265	34.4	5.7e-07

## Sheet: Table S2F
Table S2F: Summary of candidate Fe-S proteins in S. pneumoniae D39 identified by a bioinformatics search using IronSulfurProteoHome (1)
	Locus tag	Protein name	Scoreb	Function
	SPD_1774	PflA	0.96	pyruvate formate-lyase activating protein
	SPD_0229	–	0.96	glycyl-radical enzyme activating protein family protein
	SPD_0669	RlmN	0.96	ribosomal RNA large subunit MTase, radical SAM
	SPD_0190	NrdG	0.94	anaerobic RNR activating protein
	SPD_1240	–	0.94	putative oxygen-independent coproporphyrinogen III oxidase
	SPD_0103	SdhB	0.83	L-serine dehydratase, Fe-S-dependent, beta subunit
	SPD_0102	SdhA	0.83	L-serine dehydratase, Fe-S-dependent, alpha subunit
	SPD_0565	–	0.81	putative radical SAM superfamily enzyme
	SPD_0543	–	0.75	uncharacterized subfamily of Uracil-DNA glycosylases
	SPD_1430	Fer	0.66	ferredoxin
	SPD_0566	–	0.66	radical SAM C-terminal domain
	aIronSulfurProteoHome is particularly good at identifying Radical-SAM enzymes, given a relatively well conserved sequence motif (1).
	bScore close to 1 represents a high probability match.
	Reference:
	(1) Estellon J, Ollagnier de Choudens S, Smadja M, Fontecave M, Vandenbrouck Y. 2014. An integrative computational model for large-scale identification of metalloproteins in microbial genomes: a focus on iron-sulfur cluster proteins. Metallomics 6:1913-1930.
